# Supplementary material for: Comparative morphology refines the conventional model of spider reproduction
Source: PLoS One. 2019 Jul 5;14(7):e0218486. doi: 10.1371/journal.pone.0218486 (PMC6611574; doi:10.1371/journal.pone.0218486)
Supplement: S1 Table — EB, epigynal base; NEB, normal EB, with epigynum attached on the abodmen; WEB, wrinkled EB that makes epigynum movable. UE, uterus externus. SUE, secondary uterus externus; CF, common fertilization duct; PCF, pseudo common fertilization duct; SUEC, column of SUE without direct connection with FT. FT, fertilization tract; FG, FT in groove state; FD, FT in duct state; AFD, additional fertilization duct; PFD, pseudo fertilization duct. FG ending, proximal end of FG; IEF, FG slits extend into EF; MEF, FG slits stop at the margin of EF; OEF, FG slits stop outside EF. EF, epigastric furrow; EF fold, integument fold/folds arising from EF ventral wall; DF, dorsal fold; LF, lateral fold; DF+LF, one DF and a pair of LF; IF, internal fold anterior to FG; DF+IF, DF externally and LF inside epigynum. (XLSX) [file pone.0218486.s005.xlsx]

## Sheet: 工作表1
Table S1. Morphological features of UE, SUE and epigynal tracts
No.	"Family_liny	"Species name-new	"Genital type	"EB type	"UE	"UE state	"SUE	"SUE state	"FT type	"FG ending	"EF fold	"Voucher
No_001	Agelenidae	Agelena sp.	entelegyne	NEB	+	broken	+	PCF	Type-I FG	IEF	no	CNU
No_002	Agelenidae	Agelena sp.	entelegyne	NEB	+	closed	+	PCF	Type-I FG	IEF	no	CNU
No_003	Agelenidae	Coelotinae sp.	entelegyne	NEB	+	horned	+	PCF	Type-I FG	IEF	no	CNU
No_004	Agelenidae	Iwogumoa dicranata	entelegyne	NEB	+	horned	+	PCF	Type-I FG	IEF	no	CNU
No_007	Agelenidae	Pireneitega taishanensis	entelegyne	NEB	+	closed	+	PCF	Type-IV PFD	IEF	DF	CNU
No_008	Agelenidae	Tamgrinia alveolifera	entelegyne	NEB	+	horned	+	PCF	Type-I FG	IEF		CNU
No_009	Agelenidae	Tamgrinia sp.2	entelegyne	NEB	+	horned	+	PCF	Type-I FG	IEF	no	CNU
No_010	Agelenidae	Tamgrinia sp.2	entelegyne	NEB	+	horned	+	PCF	Type-I FG	IEF	no	CNU
No_011	Anapidae	Comaroma simoni	entelegyne	NEB	no	inconspicuous	+	PCF	Type-I FG	IEF		CNU
No_012	Anapidae	Crassanapis chilensis	entelegyne	NEB	+	columned UE	+	PCF	Type-I FG	IEF		CNU
No_013	Anapidae	Elanapis aisen	entelegyne	NEB	+	columned UE	+	PCF	Type-I FG	IEF		CNU
No_014	Anapidae	Minanapis palena	entelegyne	NEB	+	columned UE	+	PCF	Type-I FG	IEF		CNU
No_017	Araneidae	Aculepeira sp.	entelegyne	NEB	+	broken	+	PCF	Type-IV PFD	IEF	LF+DF	CNU
No_018	Araneidae	Araneus diadematoides	entelegyne	NEB	+	closed	+	PCF	Type-IV PFD	IEF	LF+DF	CNU
No_019	Araneidae	Araneus ventricosus	entelegyne	NEB	+	closed	+	PCF	Type-IV PFD	IEF	LF+DF	CNU
No_021	Araneidae	Cyclosa sp.	entelegyne	NEB	+	broken	+	PCF	Type-IV PFD	IEF	LF	CNU
No_023	Araneidae	Gasteracantha sp.	entelegyne	NEB	+	opened	+	PCF	Type-IV PFD	IEF	DF	CNU
No_024	Araneidae	Hypsosinga sanguinea	entelegyne	NEB	+	closed	+	PCF	Type-I FG	IEF		CNU
No_025	Araneidae	Hypsosinga sp.2	entelegyne	NEB	+	closed	+	PCF	Type-I FG	IEF		CNU
No_026	Araneidae	Neoscona sp.1	entelegyne	NEB	+	reduced	+	PCF	Type-IV PFD	IEF	LF+DF	CNU
No_027	Araneidae	Nephila clavata	entelegyne	NEB	+	closed	+	PCF	Type-IV PFD	IEF	DF	CNU
No_029	Clubionidae	Clubiona duoconcava	entelegyne	NEB	+	horned/closed	+	PCF	Type-I FG	IEF		CNU
No_030	Clubionidae	Clubiona flexa	entelegyne	NEB	no	inconspicuous	+	PCF	Type-I FG	IEF		CNU
No_031	Dictynidae	Lathys stigmatisata	entelegyne	NEB	+	horned	+	PCF	Type-IV PFD	IEF		CNU
No_032	Dictynidae	Lathys stigmatisata	entelegyne	NEB	+	horned	+	PCF	Type-IV PFD	IEF		CNU
No_034	Gnaphosidae	Gnaphosa kompirensis	entelegyne	NEB	+	horned	+	PCF	Type-IV PFD	IEF	LF	CNU
No_035	Gnaphosidae	Gnaphosa moerens	entelegyne	NEB	+	horned	+	PCF	Type-IV PFD	IEF	LF	CNU
No_036	Hahniidae	Hahnia nava	entelegyne	NEB	+	opened	+	CF	Type-III FD			CNU
No_037	Hahniidae	Hahnia nava	entelegyne	NEB	+	opened	+	CF	Type-III FD			CNU
No_038	Hahniidae	Hahnia nava	entelegyne	NEB	+	opened	+	CF broken	Type-III FD			CNU
No_039	Hahniidae	Hahnia zhejiangensis	entelegyne	NEB	+	opened	+	CF	Type-III FD			CNU
No_042	Linyphiidae	Acanoides beijingensis	entelegyne	WEB	+	columned UE	+	SUEC	Type-I FG			CNU
No_043	Linyphiidae	Acanoides hengshanensis	entelegyne	WEB	+	columned UE	+	SUEC	Type-I FG			CNU
No_044	Linyphiidae	Agyneta cauta	entelegyne	NEB	+	columned UE	+	SUEC	Type-II FG+AFD	AFD	DF	CNU
No_045	Linyphiidae	Agyneta sp.	entelegyne	NEB	+	columned UE	+	SUEC	Type-II FG+AFD	AFD	DF	CNU
No_046	Linyphiidae	Agyneta sp.	entelegyne	NEB	+	columned UE	+	SUEC	Type-II FG+AFD	AFD	DF	CNU
No_047	Linyphiidae	Agyneta sp.	entelegyne	NEB	+	columned UE	+	SUEC	Type-II FG+AFD	AFD	DF	CNU
No_048	Linyphiidae	Asthenargus edentulus	entelegyne	NEB	+	columned UE	+	PCF	Type-I FG	?		CNU
No_049	Linyphiidae	Ceratinella sp.	entelegyne	NEB	+	columned UE	+	PCF	Type-I FG	IEF		CNU
No_050	Linyphiidae	Coliinsia inerrans	entelegyne	NEB	+	columned UE	+	PCF	Type-I FG	IEF		CNU
No_051	Linyphiidae	Collinsia inerrans	entelegyne	NEB	+	columned UE	+	PCF	Type-I FG	IEF		CNU
No_052	Linyphiidae	Dicymbium tibiale	entelegyne	NEB	+	columned UE	+	PCF	Type-I FG	IEF		CNU
No_053	Linyphiidae	Eldonnia kayaensis	entelegyne	WEB	+	columned UE, opened	+	SUEC	Type-I FG		DF+IF	CNU
No_054	Linyphiidae	Eldonnia kayaensis	entelegyne	WEB	+	columned UE,opened	+	SUEC	Type-I FG		DF+IF	CNU
No_055	Linyphiidae	Erigone atra	entelegyne	NEB	+	horned UE	+	PCF	Type-IV PFD	IEF	LF	CNU
No_056	Linyphiidae	Erigone atra	entelegyne	NEB	+	horned UE	+	PCF	Type-IV PFD	IEF	LF	CNU
No_057	Linyphiidae	micronine sp.5	entelegyne	NEB	+	columned UE, opened	+	PCF	Type-I FG	IEF		CNU
No_058	Linyphiidae	Floronia bucculenta	entelegyne	NEB	+	columned UE	+	PCF	Type-I FG	IEF		CNU
No_059	Linyphiidae	Helophora insignis	entelegyne	NEB	+	horned UE	+	SUEC	Type-I FG	MEF	IF	CNU
No_060	Linyphiidae	Helophora sp.	entelegyne	NEB	+	horned UE	+	SUEC	Type-I FG	MEF	IF	CNU
No_061	Linyphiidae	Lidia sp.	entelegyne	NEB	+	columned UE,closed	+	PCF	Type-I FG	IEF		CNU
No_062	Linyphiidae	Microlinyphia sp.	entelegyne	NEB	+	columned UE, closed	+	PCF	Type-I FG	IEF		CNU
No_063	Linyphiidae	micronetine sp.4	entelegyne	NEB	+	columned UE, opened	+	SUEC	Type-I FG	MEF	IF	CNU
No_064	Linyphiidae	micronetine sp.4	entelegyne	NEB	+	columned UE, opened	+	SUEC	Type-I FG	MEF	IF	CNU
No_065	Linyphiidae	Neriene emphana	entelegyne	NEB	+	columned UE, opened	+	PCF	Type-I FG	IEF		CNU
No_066	Linyphiidae	Neriene sp.6	entelegyne	NEB	+	columned UE, opened	+	PCF	Type-I FG	IEF		CNU
No_067	Linyphiidae	Neriene sp.7	entelegyne	NEB	+	columned UE, opened	+	PCF	Type-I FG	IEF		CNU
No_068	Linyphiidae	Neriene sp.7	entelegyne	NEB	+	columned UE, opened	+	PCF	Type-I FG	IEF		CNU
No_069	Linyphiidae	Nippononeta kantonis	entelegyne	NEB	+	reduced	+	SUEC	Type-II FG+AFD	AFD	DF+IF	CNU
No_070	Linyphiidae	Oedothorax apicatus	entelegyne	NEB	+	columned UE, opened	+	PCF	Type-I FG	IEF		CNU
No_071	Linyphiidae	Parameioneta bilobata	entelegyne	NEB	+	reduced	+	SUEC	Type-II FG+AFD	AFD	DF+IF	CNU
No_072	Linyphiidae	Saaristoa sp.	entelegyne	NEB	+	columned UE	+	PCF	Type-IV PFD	IEF	DF	CNU
No_073	Linyphiidae	Dicymbium sp.n.	entelegyne	NEB	+	columned UE	+	PCF	Type-IV PFD	IEF	LF	CNU
No_074	Linyphiidae	Solenysa longqiensis	entelegyne	WEB	+	columned UE	+	SUEC	Type-I FG			CNU
No_075	Linyphiidae	Solenysa protrudens	entelegyne	WEB	+	columned UE	+	SUEC	Type-I FG			CNU
No_076	Linyphiidae	Solenysa reflexilis	entelegyne	WEB	+	UE closed	+	SUEC	Type-I FG			CNU
No_077	Linyphiidae	Solenysa retractilis	entelegyne	WEB	+	columned UE	+	SUEC	Type-I FG			CNU
No_078	Linyphiidae	Solenysa sp.n.	entelegyne		+	columned UE	+	PCF	Type-I FG	IEF		CNU
No_079	Linyphiidae	Solenysa wulingensis	entelegyne	WEB	+	columned UE	+	SUEC	Type-I FG			CNU
No_080	Linyphiidae	Tapinopa sp.	entelegyne	NEB	+	horned UE	+	PCF	Type-I FG	IEF		CNU
No_081	Linyphiidae	Tenuiphantes mengei	entelegyne	NEB	+	horned UE	+	SUEC	Type-I FG	OEF	DF+IF	CNU
No_082	Linyphiidae	Ummeliata insecticeps	entelegyne	NEB	+	columned UE	+	PCF	Type-I FG	IEF		CNU
No_085	Lycosidae	Alopecosa licenti	entelegyne	NEB	+	trapezoid	+	PCF	Type-IV PFD	IEF	DF	CNU
No_086	Lycosidae	Lycosa wulsini	entelegyne	NEB	+	trapezoid	+	PCF	Type-IV PFD	IEF	DF	CNU
No_087	Lycosidae	Pardosa sp.2	entelegyne	NEB	+	trapezoid	+	PCF	Type-IV PFD	IEF	DF	CNU
No_088	Lycosidae	Pardosa sp.2	entelegyne	NEB	+	trapezoid	+	PCF	Type-IV PFD	IEF	DF	CNU
No_090	Miturgidae	Zora sp.1	entelegyne	NEB	+	horned	+	PCF	Type-IV PFD	IEF	LF	CNU
No_091	Miturgidae	Zora sp.2	entelegyne	NEB	+	horned closed	+	PCF	Type-I FG	IEF		CNU
No_092	Mysmenidae	Maymena ambita	entelegyne	NEB	+	trapezoid	+	PCF	Type-I FG	IEF		CNU
No_093	Mysmenidae	Trogloneta granulum	entelegyne	NEB	+	columned UE	+	PCF	Type-I FG	IEF		CNU
No_094	Nesticidae	Nesticella mogera	entelegyne	NEB	+	columned UE	+	PCF	Type-IV PFD	IEF	LF	CNU
No_097	Philodromidae	Philodromus sp.	entelegyne	NEB	+	large,horned	+	PCF	Type-I FG	IEF		CNU
No_098	Philodromidae	Thanatus sp.	entelegyne	NEB	+	large,horned	+	PCF	Type-I FG	IEF		CNU
No_099	Philodromidae	Thanatus sp.	entelegyne	NEB	+	large,horned	+	PCF	Type-I FG	IEF		CNU
No_104	Phrurolithidae	Otacilia komurai	entelegyne	NEB	+	horned	+	PCF	Type-I FG	IEF		CNU
No_105	Phrurolithidae	Phrurolithus festivus	entelegyne	NEB	+	horned	+	PCF	Type-I FG	IEF		Ramírez 2014: Fig. 99. A,E
No_106	Pimoidae	Putaoa huaping	entelegyne	NEB	+	large	+	PCF	Type-I FG	IEF		CNU
No_108	Salticidae	Pseudeuophrys sp.	entelegyne	NEB	+	horned, large	+	CF	Type-III FD			CNU
No_109	Salticidae	Yaginumaella sp.	entelegyne	NEB	+	horned, large	+	CF	Type-III FD			CNU
No_110	Salticidae	Yaginumaella sp.	entelegyne	NEB	+	horned, large	+	CF	Type-III FD			CNU
No_111	Salticidae	Yllenus erzinensis	entelegyne	NEB	+	horned, large	+	CF	Type-III FD			CNU
No_112	Sparassidae	Pseudopoda sp.	entelegyne	NEB	+	horned, large	+	SUEC	Type-I FG		DF+IF	CNU
No_113	Symphytognathidae	SYMP-007-AUST	entelegyne	NEB	+	trapezoid<CF	+	PCF	Type-I FG			Lopardo & Hormiga 2015: fig.120E
No_114	Synaphridae	Cepheia longiseta	entelegyne	NEB	no	inconspicuous	+	CF	Type-III FD			Lopardo & Hormiga 2007: fig. 59
No_115	Tetragnathidae	Diphya wulingensis	entelegyne	NEB	+	broken	+	PCF	Type-IV PFD	IEF	DF	CNU
No_116	Tetragnathidae	Diphya wulingensis	entelegyne	NEB	+	columned UE	+	PCF	Type-IV PFD	IEF	DF	CNU
No_117	Tetragnathidae	Diphya wulingensis	entelegyne	NEB	+	columned UE	+	PCF	Type-IV PFD	IEF	DF	CNU
No_118	Tetragnathidae	Diphya wulingensis	entelegyne	NEB	+	columned UE	+	PCF	Type-IV PFD	IEF	DF	CNU
No_119	Tetragnathidae	Diphya sp.	entelegyne	NEB	+	columned UE	+	PCF	Type-I FG	IEF		CNU
No_121	Tetragnathidae	Leucauge sp.	entelegyne	NEB	+	columned UE	+	PCF	Type-I FG			CNU
No_122	Tetragnathidae	Leucauge sp.	entelegyne	NEB	+	columned UE	+	PCF	Type-IV PFD	IEF		CNU
No_123	Tetragnathidae	Metleucauge yunohamensis	entelegyne	NEB	+	trapezoid	+	PCF	Type-IV PFD	IEF	DF	CNU
No_124	Tetragnathidae	Metleucauge yunohamensis	entelegyne	NEB	+	trapezoid	+	PCF	Type-IV PFD	IEF	DF	CNU
No_125	Tetragnathidae	Metleucauge yunohamensis	entelegyne	NEB	+	trapezoid	+	PCF	Type-IV PFD	IEF	DF	CNU
No_131	Theridiidae	Enoplognatha ovata	entelegyne	NEB	+	columned UE	+	CF	Type-III FD			CNU
No_132	Theridiidae	Paidiscura subpallens	entelegyne	NEB	+	horned UE	+	CF	Type-III FD			CNU
No_133	Theridiidae	Parasteatoda tepidariorum	entelegyne	NEB	+	trapezoid, narrow	+	CF	Type-III FD			CNU
No_134	Theridiidae	Parasteatoda tepidariorum	entelegyne	NEB	+	trapezoid, narrow	+	CF	Type-III FD			CNU
No_135	Theridiidae	Parasteatoda tepidariorum	entelegyne	NEB	+	trapezoid, narrow	+	CF	Type-III FD			CNU
No_136	Theridiidae	Robertus sp.	entelegyne	NEB	+	horned UE	+	CF	Type-III FD			CNU
No_137	Theridiidae	Steatoda mainlingensis	entelegyne	NEB	+	columned UE	+	PCF	Type-I FG			CNU
No_139	Theridiidae	Thymoites bellissimus	entelegyne	NEB	+	large	+	CF	Type-III FD			CNU
No_140	Theridiidae	undet. sp.	entelegyne	NEB	+	columned UE	+	CF	Type-III FD			CNU
No_141	Theridiosomatidae	Theridiosoma gemmosum	entelegyne	NEB	+	columned UE	+	PCF	Type-I FG			Lopardo & Hormiga 2015: fig.123A
No_142	Thomisidae	Ozyptila praticola	entelegyne	NEB	+	reduced	+	CF	Type-III FD			CNU
No_143	Thomisidae	Ozyptila praticola	entelegyne	NEB	+	wide, closed	+	CF	Type-III FD			CNU
No_145	Thomisidae	Xysticus emenfoni	entelegyne	NEB	+	large	+	CF	Type-III FD			CNU
No_146	Thomisidae	Xysticus emertoni	entelegyne	NEB	+	large	+	CF	Type-III FD			CNU
No_147	Titanoecidae	Titanoeca sp.	entelegyne	NEB	+		+	CF	Type-I FG			CNU
No_015	Antrodiaetidae	Antrodiaetus robustus	haplogyne		+				haplogyne	haplogyne		Pérez-Gonzáleza et al. 2016
No_016	Antrodiaetidae	Antrodiaetus unicolor	haplogyne		+				haplogyne	haplogyne		Michalik 2005
No_028	Austrochilidae	Thaida peculiaris	haplogyne		+	opened	+	SUEC	haplogyne	haplogyne		Griswold 2005: fig. 163B-E
No_033	Filistatidae	Tricalamus sp.	haplogyne		+	only UE	+	SUEC	haplogyne	haplogyne		CNU
No_040	Leptonetidae	Leptoneta sp.	haplogyne		+	only UE	+	SUEC	haplogyne	haplogyne		CNU
No_041	Leptonetidae	Leptonetela sp.	haplogyne		+	only UE			haplogyne	haplogyne		CNU
No_083	Liphistiidae	Songthela sp.	haplogyne		+	broken			haplogyne	haplogyne		CNU
No_084	Liphistiidae	undet. sp.	haplogyne		+	broken			haplogyne	haplogyne		CNU
No_095	Ochyroceratidae	undet. sp.	haplogyne		+	only UE			haplogyne	haplogyne		CNU
No_096	Oonopidae	Ischnothyreus sp.1	haplogyne		+	only UE			haplogyne	haplogyne		CNU
No_100	Pholcidae	Pholcus sp.	haplogyne		+				haplogyne	haplogyne		CNU
No_101	Pholcidae	Pholcus sp.1	haplogyne		+				haplogyne	haplogyne		CNU
No_102	Pholcidae	Pholcus sp.2	haplogyne		+				haplogyne	haplogyne		CNU
No_103	Pholcidae	Pholcus sp.3	haplogyne		+				haplogyne	haplogyne		CNU
No_120	Tetragnathidae	Glenognatha foxi	haplogyne		?	inconspicuous	+	SUEC	haplogyne	haplogyne		CNU
No_126	Tetragnathidae	Pachygnatha degeeri	haplogyne		+	closed	+	SUEC	haplogyne	haplogyne	DF	CNU
No_127	Tetragnathidae	Tetragnatha versicolor	haplogyne		+	horned	+	SUEC	haplogyne	haplogyne		CNU
No_128	Theraphosidae	Cyriopagopus sp.	haplogyne		+				haplogyne	haplogyne		CNU
No_129	Theraphosidae	Selenocosmia sp.	haplogyne		+				haplogyne	haplogyne		CNU
No_130	Theraphosidae	Sickius longibulbi	haplogyne		+				haplogyne	haplogyne		Bertani et al. 2008
No_005	Agelenidae	Iwogumoa sp.	juvenile		+		+	SUEC	juvenile	juvenile		CNU
No_006	Agelenidae	Coelotes sp.	juvenile		+	horned	+	SUEC	juvenile	juvenile		CNU
No_020	Araneidae	Argiope bruennichi	juvenile		+	closed	+	SUEC	juvenile	juvenile		CNU
No_022	Araneidae	Cyrtophora sp.	juvenile		+	closed	+	SUEC	juvenile	juvenile		CNU
No_089	Miturgidae	Zora sp.	juvenile		+	horned	+	SUEC	juvenile	juvenile		CNU
No_144	Thomisidae	undet. sp.	juvenile		+		+	SUEC	juvenile	juvenile		CNU
No_107	Pisauridae	Pistius sp.	juvenilee		+	large	+	SUEC	juvenilee	juvenilee		CNU
No_138	Theridiidae	undet. sp.	juvenilee		+	horned UE	+	SUEC	juvenilee	juvenilee		CNU
EB, epigynal base; NEB, normal EB, with epigynum attached on the abodmen; WEB, wrinkled EB that makes epigynum movable;
UE, uterus externus; SUE, secondary uterus externus; CF, common fertilization duct; PCF, pseudo common fertilization duct; SUEC, column of SUE without direct connection with FT
FT, fertilization tract; FG, FT in groove state; FD, FT in duct state; AFD, additional fertilization duct; PFD, pseudo fertilization duct
FG ending: IEF, FG slits extend into EF; MEF, FG slits stop at the margin of EF; OEF, FG slits stop outside EF
EF, epigastric furrow; DF, dorsal fold; LF, lateral fold; DF+LF, one DF and a pair of LF; IF-internal fold anterior to FG; DF+IF, DF externally and LF inside epigynum.
