# Supplementary material for: Comparative morphology refines the conventional model of spider reproduction
Source: PLoS One. 2019 Jul 5;14(7):e0218486. doi: 10.1371/journal.pone.0218486 (PMC6611574; doi:10.1371/journal.pone.0218486)
Supplement: S2 Table — (XLSX) [file pone.0218486.s006.xlsx]

## Sheet: 工作表1
"Family_liny	"Species name-new	"No	"Voucher	“Locality
Agelenidae	Agelena sp.	Tu9001-2	CNU	China:Heilongjiang Province,Harbin，Northeast Forestry University.
Agelenidae	Agelena sp.	Tu9006	CNU	China:Heilongjiang Province,Harbin，Northeast Forestry University.
Agelenidae	Coelotinae sp.	Tu6041	CNU	China: Xinjiang Autonomous Region, Yili City, Fruit Ditch, N44.45337º: E81.17210º, alt. 1894m.
Agelenidae	Iwogumoa dicranata	SS-01	CNU	China: Beijing City, Mt. Songshan, Haituo.
Agelenidae	Iwogumoa sp.	HT-02	CNU	China: Beijing City, Mt. Songshan, Haituo.
Agelenidae	Coelotes sp.	Tu6260-2	CNU	China: Hebei Province, Mt. Wuling, Wuchagou, N40.56334º: E117.48740º, alt. 1112m.
Agelenidae	Pireneitega taishanensis	SS-11	CNU	China: Beijing City, Mt. Songshan, Haituo.
Agelenidae	Tamgrinia alveolifera	Zhus-06	CNU	China: Tibet Autonomous Region, Yadong County.
Agelenidae	Tamgrinia sp.2	I-05	CNU	China: Beijing City, Mt. Songshan, Haituo.
Agelenidae	Tamgrinia sp.2	I-05-2	CNU	China: Beijing City, Mt. Songshan, Haituo.
Araneidae	Aculepeira sp.	Tu2296	CNU	China: Tibet, Shannan, Konggar County， N29.29619º: E91.06770º, alt. 3568m.
Araneidae	Araneus diadematoides	I-12	CNU	China: Beijing City, Mt. Songshan, Haituo.
Araneidae	Araneus ventricosus	Tu-I-001	CNU	China: Heilongjiang Province, Wudalianchi Scenic Area, N48.65191º: E126.16434º, alt. 377m.
Araneidae	Argiope bruennichi	Tu6088	CNU	China: Guizhou Prov., Guiyang City, Tianyi Spa, N26.59695º: E106.76392º, alt. 1085m, Jul 31, 2009
Araneidae	Cyclosa sp.	JGS-02	CNU	China: Jiangxi Province, Xiannv Pond, N26.58415º: E114.13797º, alt. 600-800.
Araneidae	Cyrtophora sp.	Tu6082	CNU	China: Guizhou Province, Kaiyang County, Nanjiang Grand Canyon, N26.95926º: E106.76392º,alt. 904m.
Araneidae	Gasteracantha sp.	Tu6195	CNU	China: Guizhou Province, Anshun County, Longgong Caves, N26.09858º: E106.87989º, alt. 1195m.
Araneidae	Hypsosinga sanguinea	Tu1426	CNU	China: Beijing City, Mt. Songshan, the way to Dazhuangke.
Araneidae	Hypsosinga sp.2	Tu1538	CNU	China: Guizhou Province, Tianlong Tunpu, Mt. Tiantai, N26.34566º: E106.17463º, alt. 1398m.
Araneidae	Neoscona sp.1	JS604-2	CNU	China: Beijing City, Mt. Yangtai, Jinshan Temple, N40.0675º: E116.0811º, alt. 372m,.
Araneidae	Nephila clavata	YTS_414	CNU	China: Beijing City, Mt. Yangtai, Jinshan Temple, N40.0675º: E116.0811º, alt. 372m.
Clubionidae	Clubiona duoconcava	SS-10	CNU	China: Beijing City, Mt. Songshan, Haituo.
Clubionidae	Clubiona flexa	SS-12-233-1	CNU	China: Beijing City, Mt. Songshan, Haituo.
Dictynidae	Lathys stigmatisata	Tu6019-2	CNU	China: Xinjiang Autonomous Region, Yili City, Fruit Ditch, N44.45337º: E81.17210º, alt. 1894m.
Dictynidae	Lathys stigmatisata	Tu6019-3	CNU	China: Xinjiang Autonomous Region, Yili City, Fruit Ditch, N44.45337º: E81.17210º, alt. 1894m.
Filistatidae	Tricalamus sp.	Tu2040	CNU	China: Tibet, Linzhi, N29.66317º: E94.35310º, alt. 2970m.
Gnaphosidae	Gnaphosa kompirensis	SS-09	CNU	China: Beijing City, Mt. Songshan, Haituo.
Gnaphosidae	Gnaphosa moerens	SS-13	CNU	China: Beijing City, Mt. Songshan, Haituo.
Hahniidae	Hahnia nava	Tu6328	CNU	China: Jilin Province, Hunchun City, Machuanzi Town, N42.82671º: E130.50240º, alt. 332m.
Hahniidae	Hahnia nava	Tu6322-1	CNU	China: Jilin Province, Hunchun City, Banjie Mountian, N42.82671º: E130.50240º, alt. 332m.
Hahniidae	Hahnia nava	Tu6322-2	CNU	China: Jilin Province, Hunchun City, Banjie Mountian, N42.82671º: E130.50240º, alt. 332m.
Hahniidae	Hahnia zhejiangensis	Tu6043-3	CNU	China: Guangxi Province, Guilin City, Huaping National Nature Reserve, N25.60600º: E109.94824º, alt. 918m.
Leptonetidae	Leptoneta sp.	NJ_048	CNU	China: Nanjing City, MT. Zijin, N32.07537º: E118.83948º, alt. 143m.
Leptonetidae	Leptonetela sp.	NJ_237	CNU	China: Hangzhou City, Mt. West Tianmu, N30.33575º: E119.43848º, alt. 860m.
Linyphiidae	Acanoides beijingensis	Tu1234	CNU	China: Beijing City, Mt. Yangtai, Qiwangfen.
Linyphiidae	Acanoides hengshanensis	Tu1237	CNU	China: Beijing City, Mt. Yangtai, Qiwangfen.
Linyphiidae	Agyneta cauta	GWU_004	CNU	Finland: N40.56016º: E117.49481º
Linyphiidae	Agyneta sp.	Tu1814-1	CNU	China: Heilongjiang Province, Mishan City, Xingkai Wetland Park, N45.36585º: E132.32671ºº, alt. 64m.
Linyphiidae	Agyneta sp.	Tu1814-2	CNU	China: Heilongjiang Province, Mishan City, Xingkai Wetland Park, N45.36585º: E132.32671ºº, alt. 64m.
Linyphiidae	Agyneta sp.	Tu1814-3	CNU	China: Heilongjiang Province, Mishan City, Xingkai Wetland Park, N45.36585º: E132.32671ºº, alt. 64m.
Linyphiidae	Asthenargus edentulus	Tu1159	CNU	China: Xinjiang Autonomous Region, Wusulin Forest Center, N44.12847º: E84.55397º, alt. 1903m.
Linyphiidae	Ceratinella sp.	Tu1955	CNU	China: Heilongjiang Province, Yichun City, Tanglin Forest Center, N48.16189º: E129.59099º, alt. 412m.
Linyphiidae	Coliinsia inerrans	Tu1868	CNU	China: Heilongjiang Province, Yichun City, Tanglin Forest Center, N48.37842º: E129.53667º, alt. 407m.
Linyphiidae	Collinsia inerrans	Tu1140	CNU	China: Xinjiang Autonomous Region, Wusulin Forest Center, N44.11946º: E84.53856º, alt. 1980m.
Linyphiidae	Dicymbium tibiale	Tu1199	CNU	China: Xinjiang Autonomous Region, Yili City, Narat Grassland, N43.30383º: E84.16033º, alt. 1510m.
Linyphiidae	Eldonnia kayaensis	Tu1746	CNU	China: Jilin Province, Hunchun City, Shitou River, N42.81761º: E130.49800º, alt. 332m.
Linyphiidae	Eldonnia kayaensis	Tu1730	CNU	China: Jilin Province, Hunchun City, Dahuanggou Forestry Center, N43.05153º: E130.33566º.
Linyphiidae	Erigone atra	Tu1070-2	CNU	China: Xinjiang Autonomous Region, Kanas Lake, N48.71152º: E87.02639º, alt. 1394m.
Linyphiidae	Erigone atra	Tu2246	CNU	China: Tibet, Shannan, Konggar County， N29.27556º: E91.19869º, alt. 3496m.
Linyphiidae	micronine sp.5	Tu2527	CNU	China: Tibet, Summer meadow， N29.78486º: E95.69660º, alt. 3622m.
Linyphiidae	Floronia bucculenta	Tu1898-2	CNU	China: Heilongjiang Province, Yichun City, Tanglin Forest Center, N48.16189º: E129.59099º, alt. 412m.
Linyphiidae	Helophora insignis	AMNH_136	CNU	Canada: Alberta Province, 10 miles K.W.of Whitecourt, N54.15º: W115.47º.
Linyphiidae	Helophora sp.	Tu1094	CNU	China: Xinjiang Autonomous Region, Kanas, Hemu Village, N48.57604º: E87.44583º, alt. 172m.
Linyphiidae	Lidia sp.	Tu1223	CNU	China: Xinjiang Autonomous Region, Yili City, Narat, Mt. Yingxuan
Linyphiidae	Microlinyphia sp.	Tu1131-2	CNU	China: Xinjiang Autonomous Region, Buerjin County, N46.68557º: E86.08693º, alt. 1014m.
Linyphiidae	micronetine sp.4	NM_0341-1	CNU	China: Inner Mongolia Autonomous Region, Alxa Left Banner, Mt. Ho-lan, South Temple, N38.67107º: E105.88975º, alt. 2200~2600m.
Linyphiidae	micronetine sp.4	NM_0341-2	CNU	China: Inner Mongolia Autonomous Region, Alxa Left Banner, Mt. Ho-lan, South Temple, N38.67107º: E105.88975º, alt. 2200~2600m.
Linyphiidae	Neriene emphana	Tu1499	CNU	China: Hebei Province, Mt. Wuling, Wuchagou, N40.56395º: E117.48701º, alt. 1112m.
Linyphiidae	Neriene sp.6	Tu1427	CNU	China: Beijing City, Mt. Songshan, the way to Dazhuangke.
Linyphiidae	Neriene sp.7	Tu1338	CNU	China: Guangxi Province, Guilin City, Huaping National Nature Reserve, Hongtan Station, Xiaojia Road, N25.60931º: E109.95181º, alt. 936m.
Linyphiidae	Neriene sp.7	Tu1329	CNU	China: Guangxi Province, Guilin City, Huaping National Nature Reserve, Dingjia Bay, N25.59971º: E109.96315º, alt. 962m.
Linyphiidae	Nippononeta kantonis	GWU_061	CNU	Japan: Tokyo, Hachioji, N25.71333º: E139.24722º.
Linyphiidae	Oedothorax apicatus	Tu1036	CNU	China: Xinjiang Autonomous Region, Burqin County, Irtysh River, N47.69561º: E86.85894º, alt. 469m.
Linyphiidae	Parameioneta bilobata	Tu_	CNU	China: Fujian Province, Jiangle County, Mt. Longqi.
Linyphiidae	Saaristoa sp.	Tu1362-2	CNU	China: Guangxi Province, Guilin City, Huaping National Nature Reserve, Cujiang Station, N25.59757º: E109.90701º, alt. 798m.
Linyphiidae	Dicymbium sp.n.	Tu2129	CNU	China: Tibet Autonomous Region, National Route 318, 24 km, N29.78381º: EE95.69832º, alt. 3627m.
Linyphiidae	Solenysa longqiensis	WY L1	CNU	China: Fujian Province, Jiangle County, Mt. Longqi, Yujiaping Town, N26.70º: E 117.40º.
Linyphiidae	Solenysa protrudens	GWU_082	CNU	China: Zhejiang Province, Hangzhou Zhongshan Park.
Linyphiidae	Solenysa reflexilis	Tu_J_r_01	CNU	Japan: Kumamoto City, N32.37288º: E130.85889º, alt. 590m.
Linyphiidae	Solenysa retractilis	GWU_083(SC Ret)	CNU	China: Sichuan Province, Longdong Town, Baoxing County, N30.30º: E102.80º.
Linyphiidae	Solenysa sp.n.	Ifran	CNU	China: Chongqing, Yiyang Tujia and Miao Autonomous County, Taohuayuan Scenic Spot, N28.85097°, E108.75037°, alt. 995m.
Linyphiidae	Solenysa wulingensis	GWU_084	CNU	China: Hunan Province, Zhangjiajie, Houhuayuan Scenic Resort, N29. 34950º: E110.44365º, alt. 925m.
Linyphiidae	Tapinopa sp.	Tu1599	CNU	China: Hebei Province, Mt. Wuling, Niangniangwa, N40.56016º: E117.49481º, alt. 1107m.
Linyphiidae	Tenuiphantes mengei	Tu1076-2	CNU	China: Xinjiang Autonomous Region, Kanas Lake, Wolong Bay, N48.62147º: E87.05192º, alt. 1342m.
Linyphiidae	Ummeliata insecticeps	Tu1412	CNU	China: Beijing City, Yanqing District, Wild Duck Lake.
Liphistiidae	Songthela sp.	Xu	CNU	China: Hunan Province, Changsha City, Mt. Yuelu, Jiangjunmu.
Liphistiidae	undet. sp.	Xu	CNU	China: Hunan Province, Changsha City, Mt. Yuelu, Aiwanting.
Lycosidae	Alopecosa licenti	SS-02	CNU	China: Beijing City, Mt. Songshan, Haituo.
Lycosidae	Lycosa wulsini	SS-03	CNU	China: Beijing City, Mt. Songshan, Haituo.
Lycosidae	Pardosa sp.2	Tu9030	CNU	China: Shanxi Province, Wuzhou City, Wutai Mountain.
Lycosidae	Pardosa sp.2	Tu9032	CNU	China: Shanxi Province, Wuzhou City, Wutai Mountain.
Miturgidae	Zora sp.	Tu6218	CNU	China: Hebei Province, Mt. Wuling, Wuchagou, N40.56334º: E117.48740º, alt. 1112m.
Miturgidae	Zora sp.1	Tu6436	CNU	China: Xinjiang Autonomous Region, Kanas, Tochigi Village, N48.57604º: E87.44583º, alt. 1720m.
Miturgidae	Zora sp.2	Tu2257	CNU	China: Tibet, The road from Shannan to Lhasa， N29.24733º: E91.70889º, alt. 3566m.
Nesticidae	Nesticella mogera	SS-233-2	CNU	China: Beijing City, Mt. Songshan, Haituo.
Ochyroceratidae	undet. sp.	Tu2216	CNU	China: Tibet, Bassonco Lake Island, N30.00878º: E93.91597º, alt. 3485m.
Oonopidae	Ischnothyreus sp.1	Tu2061	CNU	China: Tibet, Highway S306 87K, N29.22865º: E94.24093º, alt. 2965m.
Philodromidae	Philodromus sp.	H57	CNU	China: Beijing City, Mt. Songshan, Haituo.
Philodromidae	Thanatus sp.	Tu2007-1	CNU	China: Tibet, Linzhi, The intersection of the Nyang River and YarluZangbu rivers, N29.43353º: E94.45307º, alt. 2940m.
Philodromidae	Thanatus sp.	Tu2007-2	CNU	China: Tibet, Linzhi, The intersection of the Nyang River and YarluZangbu rivers, N29.43353º: E94.45307º, alt. 2940m.
Pholcidae	Pholcus sp.	Tu2210	CNU	China: Tibet, Bassonco station, N30.00723º: E93.92052º, alt. 3522m.
Pholcidae	Pholcus sp.1	Tu6066	CNU	China: Guizhou Province, Anshun County, Longgong
Pholcidae	Pholcus sp.2	Tu6094	CNU	China: Hebei Province, Mt. Wuling, Wuchagou, N40.56334º: E117.48740º, alt. 1112m.
Pholcidae	Pholcus sp.3	Tu9058	CNU	China: Beijing City, Fangshan, Xiayunling, cave.
Phrurolithidae	Otacilia komurai	Tu6130	CNU	China: Guangxi Province, Guilin City, Huaping National Nature Reserve, N25.60822º: E109.95104º, alt. 903m.
Pimoidae	Putaoa huaping	Tu1372	CNU	China: Guangxi Province, Guilin City, Huaping National Nature Reserve, Cujiang Station, N25.60405º: E109.90138º, alt. 802m.
Pisauridae	Pistius sp.	Tu6287	CNU	China: Beijing City, Mt. Songshan, Tangzigou Village.
Salticidae	Pseudeuophrys sp.	Tu2343	CNU	China: Tibet, National Road 318 4249K， Coniferous mixed forest， N29.76587º: E94.24681º, alt. 3018m.
Salticidae	Yaginumaella sp.	Tu2079	CNU	China: Tibet, Highway S306 87K, N29.22865º: E94.24093º, alt. 2965m.
Salticidae	Yaginumaella sp.	Tu2079-2	CNU	China: Tibet, Highway S306 87K, N29.22865º: E94.24093º, alt. 2965m.
Salticidae	Yllenus erzinensis	NM_0086	CNU	China: Inner Mongolia Autonomous Region, the way to Keerlun Sumu, N48.45434º: E116.4324º, alt. 576m.
Sparassidae	Pseudopoda sp.	Tu2059	CNU	China: Tibet, Highway S306 87K, N29.22865º: E94.24093º, alt. 2965m.
Tetragnathidae	Diphya wulingensis	Tu1598	CNU	China: Hebei Province, Mt. Wuling, Niangniangwa, N40.56016º: E117.49481º, alt. 1107m.
Tetragnathidae	Diphya wulingensis	Tu1564	CNU	China: Hebei Province, Mt. Wuling, Wuchagou, N40.56628º: E117.48611º, alt. 1176m.
Tetragnathidae	Diphya wulingensis	Tu1543	CNU	China: Hebei Province, Mt. Wuling, Wuchagou, N40.56334º: E117.48740º, alt. 1112m.
Tetragnathidae	Diphya wulingensis	Tu6365	CNU	China: Heilongjiang Province, Dongfanghong Forest Farm Qingshan Forest Farm, N46.47835º: E133.31142º, alt. 125m.
Tetragnathidae	Diphya sp.	Tu6143	CNU	China: Guangxi Province, Guilin City, Huaping National Nature Reserve, N25.60405º: E109.90138º, alt. 802m.
Tetragnathidae	Leucauge sp.	Tu6068-2	CNU	China: Guizhou Province, Anshun County, N25.99743º: E105.67271º, alt. 1061m.
Tetragnathidae	Leucauge sp.	Tu6070	CNU	China: Guizhou Province, Anshun County, Tianshun Bridge， N25.95023º: E105.67271º, alt. 829m.
Tetragnathidae	Metleucauge yunohamensis	Tu6093-1	CNU	China: Hebei Province, Mt. Wuling, Niangniangwa, N40.56016º: E117.49481º, alt. 1107m.
Tetragnathidae	Metleucauge yunohamensis	Tu6092-2	CNU	China: Hebei Province, Mt. Wuling, Niangniangwa, N40.56016º: E117.49481º, alt. 1107m.
Tetragnathidae	Metleucauge yunohamensis	Tu6093-2	CNU	China: Hebei Province, Mt. Wuling, Niangniangwa, N40.56016º: E117.49481º, alt. 1107m.
Tetragnathidae	Pachygnatha degeeri	Tu5007	CNU	China: Xinjiang Autonomous Region, Kanas Lake to Jiadengyu 102km, N48.09353º: E87.09648º, alt. 652m, Sep 24, 2007, L. Tu coll.
Theraphosidae	Cyriopagopus sp.	CNU	CNU	unknown
Theraphosidae	Selenocosmia sp.	CNU	CNU	unknown
Theraphosidae	Sickius longibulbi	Bertani et al. 2008	Bertani et al. 2008
Theridiidae	Enoplognatha ovata	Tu6429	CNU	Poland: The Bug River Valley, N52.2684º: E23.1673º, alt. 122m.
Theridiidae	Paidiscura subpallens	Tu1531-2	CNU	China: Guizhou Province, Xifeng Concentration Camp, N27.03669º: E106.73502º, alt. 890m.
Theridiidae	Parasteatoda tepidariorum	Tu6062	CNU	China: Guizhou Province, Tianlong Tunpu, Mt. Tiantai, N26.34566º: E106.17463º, alt. 1398m.
Theridiidae	Parasteatoda tepidariorum	Tu6077-1	CNU	China: Guizhou Province, Anshun County, Huangguoshu, N25.98668º: E105.65593º.
Theridiidae	Parasteatoda tepidariorum	Tu6077-3	CNU	China: Guizhou Province, Anshun County, Huangguoshu, N25.98668º: E105.65595º.
Theridiidae	Robertus sp.	Tu1167	CNU	China: Xinjiang Autonomous Region, Yili City, Sayram Lake, N44.49413º: E81.18502º, alt. 2073m.
Theridiidae	Steatoda mainlingensis	Tu2052	CNU	China: Tibet, Highway S306 87K, N29.19657º: E94.09316º, alt. 2966m.
Theridiidae	undet. sp.	Tu2017	CNU	China: Tibet, Linzhi, Ecological Institute, N29.66604º: E94.34321º, alt. 3000m.
Theridiidae	Thymoites bellissimus	Tu6389	CNU	China: Heilongjiang Province, Yichun, Xinqing District， Tanglin Forest Farm, N48.38043º: E129.53905º, alt. 391m.
Theridiidae	undet. sp.	Tu6278	CNU	China: Beijing City, Mt. Songshan, Tangzigou Village.
Thomisidae	Ozyptila praticola	SS-14	CNU	China: Beijing City, Mt. Songshan, Haituo.
Thomisidae	Ozyptila praticola	Tu6445	CNU	China: Xinjiang Autonomous Region, Yili City, Nalati, N43.30383º: E84.16033º, alt. 1510m.
Thomisidae	undet. sp.	Tu6274	CNU	China: Shanxi , Youyu County, Cangtouhe Wetland Park.
Thomisidae	Xysticus emenfoni	H59	CNU	China: Beijing City, Mt. Songshan, Haituo.
Thomisidae	Xysticus emertoni	SS-12-2	CNU	China: Beijing City, Mt. Songshan, Haituo.
Titanoecidae	Titanoeca sp.	Tu2233	CNU	China: Tibet, 318 Sichuan-Tibet Highway 4606K, N29.68237º: E91.41683º, alt. 3773m.
