# Supplementary material for: Comparative morphology refines the conventional model of spider reproduction
Source: PLoS One. 2019 Jul 5;14(7):e0218486. doi: 10.1371/journal.pone.0218486 (PMC6611574; doi:10.1371/journal.pone.0218486)
Supplement: S5 Fig — (ZIP) [file pone.0218486.s011.zip]

Archive with 238 entries (237 files):
- T1570_237/
- T1570_237/T1570-0080_τ╝⌐σ░Åσñoσ░Å.jpg
- T1570_237/T1570-0081_τ╝⌐σ░Åσñoσ░Å.jpg
- T1570_237/T1570-0012_τ╝⌐σ░Åσñoσ░Å.jpg
- T1570_237/T1570-0013_τ╝⌐σ░Åσñoσ░Å.jpg
- T1570_237/T1570-0188_τ╝⌐σ░Åσñoσ░Å.jpg
- T1570_237/T1570-0189_τ╝⌐σ░Åσñoσ░Å.jpg
- T1570_237/T1570-0153_τ╝⌐σ░Åσñoσ░Å.jpg
- T1570_237/T1570-0152_τ╝⌐σ░Åσñoσ░Å.jpg
- T1570_237/T1570-0124_τ╝⌐σ░Åσñoσ░Å.jpg
- T1570_237/T1570-0125_τ╝⌐σ░Åσñoσ░Å.jpg
- T1570_237/T1570-0065_τ╝⌐σ░Åσñoσ░Å.jpg
- T1570_237/T1570-0203_τ╝⌐σ░Åσñoσ░Å.jpg
- T1570_237/T1570-0202_τ╝⌐σ░Åσñoσ░Å.jpg
- T1570_237/T1570-0064_τ╝⌐σ░Åσñoσ░Å.jpg
- T1570_237/T1570-0051_τ╝⌐σ░Åσñoσ░Å.jpg
- T1570_237/T1570-0237_τ╝⌐σ░Åσñoσ░Å.jpg
- T1570_237/T1570-0236_τ╝⌐σ░Åσñoσ░Å.jpg
- T1570_237/T1570-0050_τ╝⌐σ░Åσñoσ░Å.jpg
- T1570_237/T1570-0159_τ╝⌐σ░Åσñoσ░Å.jpg
- T1570_237/T1570-0158_τ╝⌐σ░Åσñoσ░Å.jpg
- T1570_237/T1570-0182_τ╝⌐σ░Åσñoσ░Å.jpg
- T1570_237/T1570-0183_τ╝⌐σ░Åσñoσ░Å.jpg
- T1570_237/T1570-0018_τ╝⌐σ░Åσñoσ░Å.jpg
- T1570_237/T1570-0019_τ╝⌐σ░Åσñoσ░Å.jpg
- T1570_237/T1570-0110_τ╝⌐σ░Åσñoσ░Å.jpg
- T1570_237/T1570-0111_τ╝⌐σ░Åσñoσ░Å.jpg
- T1570_237/T1570-0209_τ╝⌐σ░Åσñoσ░Å.jpg
- T1570_237/T1570-0208_τ╝⌐σ░Åσñoσ░Å.jpg
- T1570_237/T1570-0167_τ╝⌐σ░Åσñoσ░Å.jpg
- T1570_237/T1570-0166_τ╝⌐σ░Åσñoσ░Å.jpg
- T1570_237/T1570-0026_τ╝⌐σ░Åσñoσ░Å.jpg
- T1570_237/T1570-0027_τ╝⌐σ░Åσñoσ░Å.jpg
- T1570_237/T1570-0144_τ╝⌐σ░Åσñoσ░Å.jpg
- T1570_237/T1570-0145_τ╝⌐σ░Åσñoσ░Å.jpg
- T1570_237/T1570-0005_τ╝⌐σ░Åσñoσ░Å.jpg
- T1570_237/T1570-0004_τ╝⌐σ░Åσñoσ░Å.jpg
- T1570_237/T1570-0097_τ╝⌐σ░Åσñoσ░Å.jpg
- T1570_237/T1570-0096_τ╝⌐σ░Åσñoσ░Å.jpg
- T1570_237/T1570-0072_τ╝⌐σ░Åσñoσ░Å.jpg
- T1570_237/T1570-0214_τ╝⌐σ░Åσñoσ░Å.jpg
- T1570_237/T1570-0215_τ╝⌐σ░Åσñoσ░Å.jpg
- T1570_237/T1570-0073_τ╝⌐σ░Åσñoσ░Å.jpg
- T1570_237/T1570-0133_τ╝⌐σ░Åσñoσ░Å.jpg
- T1570_237/T1570-0132_τ╝⌐σ░Åσñoσ░Å.jpg
- T1570_237/T1570-0107_τ╝⌐σ░Åσñoσ░Å.jpg
- T1570_237/T1570-0106_τ╝⌐σ░Åσñoσ░Å.jpg
- T1570_237/T1570-0195_τ╝⌐σ░Åσñoσ░Å.jpg
- T1570_237/T1570-0194_τ╝⌐σ░Åσñoσ░Å.jpg
- T1570_237/T1570-0046_τ╝⌐σ░Åσñoσ░Å.jpg
- T1570_237/T1570-0220_τ╝⌐σ░Åσñoσ░Å.jpg
- T1570_237/T1570-0221_τ╝⌐σ░Åσñoσ░Å.jpg
- T1570_237/T1570-0047_τ╝⌐σ░Åσñoσ░Å.jpg
- T1570_237/T1570-0139_τ╝⌐σ░Åσñoσ░Å.jpg
- T1570_237/T1570-0138_τ╝⌐σ░Åσñoσ░Å.jpg
- T1570_237/T1570-0031_τ╝⌐σ░Åσñoσ░Å.jpg
- T1570_237/T1570-0030_τ╝⌐σ░Åσñoσ░Å.jpg
- T1570_237/T1570-0170_τ╝⌐σ░Åσñoσ░Å.jpg
- T1570_237/T1570-0171_τ╝⌐σ░Åσñoσ░Å.jpg
- T1570_237/T1570-0078_τ╝⌐σ░Åσñoσ░Å.jpg
- T1570_237/T1570-0079_τ╝⌐σ░Åσñoσ░Å.jpg
- T1570_237/T1570-0143_τ╝⌐σ░Åσñoσ░Å.jpg
- T1570_237/T1570-0142_τ╝⌐σ░Åσñoσ░Å.jpg
- T1570_237/T1570-0090_τ╝⌐σ░Åσñoσ░Å.jpg
- T1570_237/T1570-0091_τ╝⌐σ░Åσñoσ░Å.jpg
- T1570_237/T1570-0002_τ╝⌐σ░Åσñoσ░Å.jpg
- T1570_237/T1570-0003_τ╝⌐σ░Åσñoσ░Å.jpg
- T1570_237/T1570-0198_τ╝⌐σ░Åσñoσ░Å.jpg
- T1570_237/T1570-0199_τ╝⌐σ░Åσñoσ░Å.jpg
- T1570_237/T1570-0213_τ╝⌐σ░Åσñoσ░Å.jpg
- T1570_237/T1570-0075_τ╝⌐σ░Åσñoσ░Å.jpg
- T1570_237/T1570-0074_τ╝⌐σ░Åσñoσ░Å.jpg
- T1570_237/T1570-0212_τ╝⌐σ░Åσñoσ░Å.jpg
- T1570_237/T1570-0134_τ╝⌐σ░Åσñoσ░Å.jpg
- T1570_237/T1570-0135_τ╝⌐σ░Åσñoσ░Å.jpg
- T1570_237/T1570-0192_τ╝⌐σ░Åσñoσ░Å.jpg
- T1570_237/T1570-0193_τ╝⌐σ░Åσñoσ░Å.jpg
- T1570_237/T1570-0008_τ╝⌐σ░Åσñoσ░Å.jpg
- T1570_237/T1570-0009_τ╝⌐σ░Åσñoσ░Å.jpg
- T1570_237/T1570-0100_τ╝⌐σ░Åσñoσ░Å.jpg
- T1570_237/T1570-0101_τ╝⌐σ░Åσñoσ░Å.jpg
- T1570_237/T1570-0227_τ╝⌐σ░Åσñoσ░Å.jpg
- T1570_237/T1570-0041_τ╝⌐σ░Åσñoσ░Å.jpg
- T1570_237/T1570-0040_τ╝⌐σ░Åσñoσ░Å.jpg
- T1570_237/T1570-0226_τ╝⌐σ░Åσñoσ░Å.jpg
- T1570_237/T1570-0149_τ╝⌐σ░Åσñoσ░Å.jpg
- T1570_237/T1570-0148_τ╝⌐σ░Åσñoσ░Å.jpg
- T1570_237/T1570-0036_τ╝⌐σ░Åσñoσ░Å.jpg
- T1570_237/T1570-0037_τ╝⌐σ░Åσñoσ░Å.jpg
- T1570_237/T1570-0219_τ╝⌐σ░Åσñoσ░Å.jpg
- T1570_237/T1570-0218_τ╝⌐σ░Åσñoσ░Å.jpg
- T1570_237/T1570-0177_τ╝⌐σ░Åσñoσ░Å.jpg
- T1570_237/T1570-0176_τ╝⌐σ░Åσñoσ░Å.jpg
- T1570_237/T1570-0015_τ╝⌐σ░Åσñoσ░Å.jpg
- T1570_237/T1570-0014_τ╝⌐σ░Åσñoσ░Å.jpg
- T1570_237/T1570-0087_τ╝⌐σ░Åσñoσ░Å.jpg
- T1570_237/T1570-0086_τ╝⌐σ░Åσñoσ░Å.jpg
- T1570_237/T1570-0154_τ╝⌐σ░Åσñoσ░Å.jpg
- T1570_237/T1570-0155_τ╝⌐σ░Åσñoσ░Å.jpg
- T1570_237/T1570-0123_τ╝⌐σ░Åσñoσ░Å.jpg
- T1570_237/T1570-0122_τ╝⌐σ░Åσñoσ░Å.jpg
- T1570_237/T1570-0204_τ╝⌐σ░Åσñoσ░Å.jpg
- T1570_237/T1570-0062_τ╝⌐σ░Åσñoσ░Å.jpg
- T1570_237/T1570-0063_τ╝⌐σ░Åσñoσ░Å.jpg
- T1570_237/T1570-0205_τ╝⌐σ░Åσñoσ░Å.jpg
- T1570_237/T1570-0230_τ╝⌐σ░Åσñoσ░Å.jpg
- T1570_237/T1570-0056_τ╝⌐σ░Åσñoσ░Å.jpg
- T1570_237/T1570-0057_τ╝⌐σ░Åσñoσ░Å.jpg
- T1570_237/T1570-0231_τ╝⌐σ░Åσñoσ░Å.jpg
- T1570_237/T1570-0117_τ╝⌐σ░Åσñoσ░Å.jpg
- T1570_237/T1570-0116_τ╝⌐σ░Åσñoσ░Å.jpg
- T1570_237/T1570-0185_τ╝⌐σ░Åσñoσ░Å.jpg
- T1570_237/T1570-0184_τ╝⌐σ░Åσñoσ░Å.jpg
- T1570_237/T1570-0160_τ╝⌐σ░Åσñoσ░Å.jpg
- T1570_237/T1570-0161_τ╝⌐σ░Åσñoσ░Å.jpg
- T1570_237/T1570-0068_τ╝⌐σ░Åσñoσ░Å.jpg
- T1570_237/T1570-0069_τ╝⌐σ░Åσñoσ░Å.jpg
- T1570_237/T1570-0129_τ╝⌐σ░Åσñoσ░Å.jpg
- T1570_237/T1570-0128_τ╝⌐σ░Åσñoσ░Å.jpg
- T1570_237/T1570-0021_τ╝⌐σ░Åσñoσ░Å.jpg
- T1570_237/T1570-0020_τ╝⌐σ░Åσñoσ░Å.jpg
- T1570_237/T1570-0104_τ╝⌐σ░Åσñoσ░Å.jpg
- T1570_237/T1570-0105_τ╝⌐σ░Åσñoσ░Å.jpg
- T1570_237/T1570-0196_τ╝⌐σ░Åσñoσ░Å.jpg
- T1570_237/T1570-0197_τ╝⌐σ░Åσñoσ░Å.jpg
- T1570_237/T1570-0045_τ╝⌐σ░Åσñoσ░Å.jpg
- T1570_237/T1570-0223_τ╝⌐σ░Åσñoσ░Å.jpg
- T1570_237/T1570-0222_τ╝⌐σ░Åσñoσ░Å.jpg
- T1570_237/T1570-0044_τ╝⌐σ░Åσñoσ░Å.jpg
- T1570_237/T1570-0032_τ╝⌐σ░Åσñoσ░Å.jpg
- T1570_237/T1570-0033_τ╝⌐σ░Åσñoσ░Å.jpg
- T1570_237/T1570-0173_τ╝⌐σ░Åσñoσ░Å.jpg
- T1570_237/T1570-0172_τ╝⌐σ░Åσñoσ░Å.jpg
- T1570_237/T1570-0229_τ╝⌐σ░Åσñoσ░Å.jpg
- T1570_237/T1570-0228_τ╝⌐σ░Åσñoσ░Å.jpg
- T1570_237/T1570-0147_τ╝⌐σ░Åσñoσ░Å.jpg
- T1570_237/T1570-0146_τ╝⌐σ░Åσñoσ░Å.jpg
- T1570_237/T1570-0006_τ╝⌐σ░Åσñoσ░Å.jpg
- T1570_237/T1570-0007_τ╝⌐σ░Åσñoσ░Å.jpg
- T1570_237/T1570-0094_τ╝⌐σ░Åσñoσ░Å.jpg
- T1570_237/T1570-0095_τ╝⌐σ░Åσñoσ░Å.jpg
- T1570_237/T1570-0071_τ╝⌐σ░Åσñoσ░Å.jpg
- T1570_237/T1570-0217_τ╝⌐σ░Åσñoσ░Å.jpg
- T1570_237/T1570-0216_τ╝⌐σ░Åσñoσ░Å.jpg
- T1570_237/T1570-0070_τ╝⌐σ░Åσñoσ░Å.jpg
- T1570_237/T1570-0179_τ╝⌐σ░Åσñoσ░Å.jpg
- T1570_237/T1570-0178_τ╝⌐σ░Åσñoσ░Å.jpg
- T1570_237/T1570-0038_τ╝⌐σ░Åσñoσ░Å.jpg
- T1570_237/T1570-0039_τ╝⌐σ░Åσñoσ░Å.jpg
- T1570_237/T1570-0130_τ╝⌐σ░Åσñoσ░Å.jpg
- T1570_237/T1570-0131_τ╝⌐σ░Åσñoσ░Å.jpg
- T1570_237/T1570-0052_τ╝⌐σ░Åσñoσ░Å.jpg
- T1570_237/T1570-0234_τ╝⌐σ░Åσñoσ░Å.jpg
- T1570_237/T1570-0235_τ╝⌐σ░Åσñoσ░Å.jpg
- T1570_237/T1570-0053_τ╝⌐σ░Åσñoσ░Å.jpg
- T1570_237/T1570-0181_τ╝⌐σ░Åσñoσ░Å.jpg
- T1570_237/T1570-0180_τ╝⌐σ░Åσñoσ░Å.jpg
- T1570_237/T1570-0113_τ╝⌐σ░Åσñoσ░Å.jpg
- T1570_237/T1570-0112_τ╝⌐σ░Åσñoσ░Å.jpg
- T1570_237/T1570-0089_τ╝⌐σ░Åσñoσ░Å.jpg
- T1570_237/T1570-0088_τ╝⌐σ░Åσñoσ░Å.jpg
- T1570_237/T1570-0164_τ╝⌐σ░Åσñoσ░Å.jpg
- T1570_237/T1570-0165_τ╝⌐σ░Åσñoσ░Å.jpg
- T1570_237/T1570-0025_τ╝⌐σ░Åσñoσ░Å.jpg
- T1570_237/T1570-0024_τ╝⌐σ░Åσñoσ░Å.jpg
- T1570_237/T1570-0083_τ╝⌐σ░Åσñoσ░Å.jpg
- T1570_237/T1570-0082_τ╝⌐σ░Åσñoσ░Å.jpg
- T1570_237/T1570-0119_τ╝⌐σ░Åσñoσ░Å.jpg
- T1570_237/T1570-0118_τ╝⌐σ░Åσñoσ░Å.jpg
- T1570_237/T1570-0011_τ╝⌐σ░Åσñoσ░Å.jpg
- T1570_237/T1570-0010_τ╝⌐σ░Åσñoσ░Å.jpg
- T1570_237/T1570-0150_τ╝⌐σ░Åσñoσ░Å.jpg
- T1570_237/T1570-0151_τ╝⌐σ░Åσñoσ░Å.jpg
- T1570_237/T1570-0058_τ╝⌐σ░Åσñoσ░Å.jpg
- T1570_237/T1570-0059_τ╝⌐σ░Åσñoσ░Å.jpg
- T1570_237/T1570-0127_τ╝⌐σ░Åσñoσ░Å.jpg
- T1570_237/T1570-0126_τ╝⌐σ░Åσñoσ░Å.jpg
- T1570_237/T1570-0066_τ╝⌐σ░Åσñoσ░Å.jpg
- T1570_237/T1570-0200_τ╝⌐σ░Åσñoσ░Å.jpg
- T1570_237/T1570-0201_τ╝⌐σ░Åσñoσ░Å.jpg
- T1570_237/T1570-0067_τ╝⌐σ░Åσñoσ░Å.jpg
- T1570_237/T1570-0233_τ╝⌐σ░Åσñoσ░Å.jpg
- T1570_237/T1570-0055_τ╝⌐σ░Åσñoσ░Å.jpg
- T1570_237/T1570-0054_τ╝⌐σ░Åσñoσ░Å.jpg
- T1570_237/T1570-0232_τ╝⌐σ░Åσñoσ░Å.jpg
- T1570_237/T1570-0114_τ╝⌐σ░Åσñoσ░Å.jpg
- T1570_237/T1570-0115_τ╝⌐σ░Åσñoσ░Å.jpg
- T1570_237/T1570-0186_τ╝⌐σ░Åσñoσ░Å.jpg
- T1570_237/T1570-0187_τ╝⌐σ░Åσñoσ░Å.jpg
- T1570_237/T1570-0163_τ╝⌐σ░Åσñoσ░Å.jpg
- T1570_237/T1570-0162_τ╝⌐σ░Åσñoσ░Å.jpg
- T1570_237/T1570-0022_τ╝⌐σ░Åσñoσ░Å.jpg
- T1570_237/T1570-0023_τ╝⌐σ░Åσñoσ░Å.jpg
- T1570_237/T1570-0016_τ╝⌐σ░Åσñoσ░Å.jpg
- T1570_237/T1570-0017_τ╝⌐σ░Åσñoσ░Å.jpg
- T1570_237/T1570-0084_τ╝⌐σ░Åσñoσ░Å.jpg
- T1570_237/T1570-0085_τ╝⌐σ░Åσñoσ░Å.jpg
- T1570_237/T1570-0157_τ╝⌐σ░Åσñoσ░Å.jpg
- T1570_237/T1570-0156_τ╝⌐σ░Åσñoσ░Å.jpg
- T1570_237/T1570-0028_τ╝⌐σ░Åσñoσ░Å.jpg
- T1570_237/T1570-0029_τ╝⌐σ░Åσñoσ░Å.jpg
- T1570_237/T1570-0120_τ╝⌐σ░Åσñoσ░Å.jpg
- T1570_237/T1570-0121_τ╝⌐σ░Åσñoσ░Å.jpg
- T1570_237/T1570-0207_τ╝⌐σ░Åσñoσ░Å.jpg
- T1570_237/T1570-0061_τ╝⌐σ░Åσñoσ░Å.jpg
- T1570_237/T1570-0060_τ╝⌐σ░Åσñoσ░Å.jpg
- T1570_237/T1570-0206_τ╝⌐σ░Åσñoσ░Å.jpg
- T1570_237/T1570-0169_τ╝⌐σ░Åσñoσ░Å.jpg
- T1570_237/T1570-0168_τ╝⌐σ░Åσñoσ░Å.jpg
- T1570_237/T1570-0191_τ╝⌐σ░Åσñoσ░Å.jpg
- T1570_237/T1570-0190_τ╝⌐σ░Åσñoσ░Å.jpg
- T1570_237/T1570-0103_τ╝⌐σ░Åσñoσ░Å.jpg
- T1570_237/T1570-0102_τ╝⌐σ░Åσñoσ░Å.jpg
- T1570_237/T1570-0099_τ╝⌐σ░Åσñoσ░Å.jpg
- T1570_237/T1570-0098_τ╝⌐σ░Åσñoσ░Å.jpg
- T1570_237/T1570-0224_τ╝⌐σ░Åσñoσ░Å.jpg
- T1570_237/T1570-0042_τ╝⌐σ░Åσñoσ░Å.jpg
- T1570_237/T1570-0043_τ╝⌐σ░Åσñoσ░Å.jpg
- T1570_237/T1570-0225_τ╝⌐σ░Åσñoσ░Å.jpg
- T1570_237/T1570-0035_τ╝⌐σ░Åσñoσ░Å.jpg
- T1570_237/T1570-0034_τ╝⌐σ░Åσñoσ░Å.jpg
- T1570_237/T1570-0174_τ╝⌐σ░Åσñoσ░Å.jpg
- T1570_237/T1570-0175_τ╝⌐σ░Åσñoσ░Å.jpg
- T1570_237/T1570-0140_τ╝⌐σ░Åσñoσ░Å.jpg
- T1570_237/T1570-0141_τ╝⌐σ░Åσñoσ░Å.jpg
- T1570_237/T1570-0048_τ╝⌐σ░Åσñoσ░Å.jpg
- T1570_237/T1570-0049_τ╝⌐σ░Åσñoσ░Å.jpg
- T1570_237/T1570-0093_τ╝⌐σ░Åσñoσ░Å.jpg
- T1570_237/T1570-0092_τ╝⌐σ░Åσñoσ░Å.jpg
- T1570_237/T1570-0109_τ╝⌐σ░Åσñoσ░Å.jpg
- T1570_237/T1570-0108_τ╝⌐σ░Åσñoσ░Å.jpg
- T1570_237/T1570-0001_τ╝⌐σ░Åσñoσ░Å.jpg
- T1570_237/T1570-0210_τ╝⌐σ░Åσñoσ░Å.jpg
- T1570_237/T1570-0076_τ╝⌐σ░Åσñoσ░Å.jpg
- T1570_237/T1570-0077_τ╝⌐σ░Åσñoσ░Å.jpg
- T1570_237/T1570-0211_τ╝⌐σ░Åσñoσ░Å.jpg
- T1570_237/T1570-0137_τ╝⌐σ░Åσñoσ░Å.jpg
- T1570_237/T1570-0136_τ╝⌐σ░Åσñoσ░Å.jpg
