# Supplementary material for: Comparative morphology refines the conventional model of spider reproduction
Source: PLoS One. 2019 Jul 5;14(7):e0218486. doi: 10.1371/journal.pone.0218486 (PMC6611574; doi:10.1371/journal.pone.0218486)
Supplement: S6 Fig — (ZIP) [file pone.0218486.s012.zip]

Archive with 474 entries (471 files):
- T6055_469/
- T6055_469/T6085-0043_τ╝⌐σ░Åσñoσ░Å.jpg
- T6055_469/T6085-0225_τ╝⌐σ░Åσñoσ░Å.jpg
- T6055_469/T6085-0224_τ╝⌐σ░Åσñoσ░Å.jpg
- T6055_469/T6085-0042_τ╝⌐σ░Åσñoσ░Å.jpg
- T6055_469/T6085-0098_τ╝⌐σ░Åσñoσ░Å.jpg
- T6055_469/T6085-0099_τ╝⌐σ░Åσñoσ░Å.jpg
- T6055_469/T6085-0456_τ╝⌐σ░Åσñoσ░Å.jpg
- T6055_469/T6085-0457_τ╝⌐σ░Åσñoσ░Å.jpg
- T6055_469/T6085-0364_τ╝⌐σ░Åσñoσ░Å.jpg
- T6055_469/T6085-0102_τ╝⌐σ░Åσñoσ░Å.jpg
- T6055_469/T6085-0103_τ╝⌐σ░Åσñoσ░Å.jpg
- T6055_469/T6085-0365_τ╝⌐σ░Åσñoσ░Å.jpg
- T6055_469/T6085-0190_τ╝⌐σ░Åσñoσ░Å.jpg
- T6055_469/T6085-0191_τ╝⌐σ░Åσñoσ░Å.jpg
- T6055_469/T6085-0289_τ╝⌐σ░Åσñoσ░Å.jpg
- T6055_469/T6085-0288_τ╝⌐σ░Åσñoσ░Å.jpg
- T6055_469/T6085-0421_τ╝⌐σ░Åσñoσ░Å.jpg
- T6055_469/T6085-0420_τ╝⌐σ░Åσñoσ░Å.jpg
- T6055_469/T6085-0175_τ╝⌐σ░Åσñoσ░Å.jpg
- T6055_469/T6085-0313_τ╝⌐σ░Åσñoσ░Å.jpg
- T6055_469/T6085-0312_τ╝⌐σ░Åσñoσ░Å.jpg
- T6055_469/T6085-0174_τ╝⌐σ░Åσñoσ░Å.jpg
- T6055_469/T6085-0381_τ╝⌐σ░Åσñoσ░Å.jpg
- T6055_469/T6085-0380_τ╝⌐σ░Åσñoσ░Å.jpg
- T6055_469/T6085-0468_τ╝⌐σ░Åσñoσ░Å.jpg
- T6055_469/T6085-0469_τ╝⌐σ░Åσñoσ░Å.jpg
- T6055_469/T6085-0252_τ╝⌐σ░Åσñoσ░Å.jpg
- T6055_469/T6085-0034_τ╝⌐σ░Åσñoσ░Å.jpg
- T6055_469/T6085-0035_τ╝⌐σ░Åσñoσ░Å.jpg
- T6055_469/T6085-0253_τ╝⌐σ░Åσñoσ░Å.jpg
- T6055_469/T6085-0266_τ╝⌐σ░Åσñoσ░Å.jpg
- T6055_469/T6085-0267_τ╝⌐σ░Åσñoσ░Å.jpg
- T6055_469/T6085-0108_τ╝⌐σ░Åσñoσ░Å.jpg
- T6055_469/T6085-0109_τ╝⌐σ░Åσñoσ░Å.jpg
- T6055_469/T6085-0092_τ╝⌐σ░Åσñoσ░Å.jpg
- T6055_469/T6085-0093_τ╝⌐σ░Åσñoσ░Å.jpg
- T6055_469/T6085-0049_τ╝⌐σ░Åσñoσ░Å.jpg
- T6055_469/T6085-0048_τ╝⌐σ░Åσñoσ░Å.jpg
- T6055_469/T6085-0415_τ╝⌐σ░Åσñoσ░Å.jpg
- T6055_469/T6085-0414_τ╝⌐σ░Åσñoσ░Å.jpg
- T6055_469/T6085-0141_τ╝⌐σ░Åσñoσ░Å.jpg
- T6055_469/T6085-0327_τ╝⌐σ░Åσñoσ░Å.jpg
- T6055_469/T6085-0326_τ╝⌐σ░Åσñoσ░Å.jpg
- T6055_469/T6085-0140_τ╝⌐σ░Åσñoσ░Å.jpg
- T6055_469/T6085-0258_τ╝⌐σ░Åσñoσ░Å.jpg
- T6055_469/T6085-0259_τ╝⌐σ░Åσñoσ░Å.jpg
- T6055_469/T6085-0462_τ╝⌐σ░Åσñoσ░Å.jpg
- T6055_469/T6085-0463_τ╝⌐σ░Åσñoσ░Å.jpg
- T6055_469/T6085-0350_τ╝⌐σ░Åσñoσ░Å.jpg
- T6055_469/T6085-0136_τ╝⌐σ░Åσñoσ░Å.jpg
- T6055_469/T6085-0137_τ╝⌐σ░Åσñoσ░Å.jpg
- T6055_469/T6085-0351_τ╝⌐σ░Åσñoσ░Å.jpg
- T6055_469/T6085-0077_τ╝⌐σ░Åσñoσ░Å.jpg
- T6055_469/T6085-0211_τ╝⌐σ░Åσñoσ░Å.jpg
- T6055_469/T6085-0210_τ╝⌐σ░Åσñoσ░Å.jpg
- T6055_469/T6085-0076_τ╝⌐σ░Åσñoσ░Å.jpg
- T6055_469/T6085-0319_τ╝⌐σ░Åσñoσ░Å.jpg
- T6055_469/T6085-0318_τ╝⌐σ░Åσñoσ░Å.jpg
- T6055_469/T6085-0283_τ╝⌐σ░Åσñoσ░Å.jpg
- T6055_469/T6085-0282_τ╝⌐σ░Åσñoσ░Å.jpg
- T6055_469/T6085-0187_τ╝⌐σ░Åσñoσ░Å.jpg
- T6055_469/T6085-0186_τ╝⌐σ░Åσñoσ░Å.jpg
- T6055_469/T6085-0441_τ╝⌐σ░Åσñoσ░Å.jpg
- T6055_469/T6085-0440_τ╝⌐σ░Åσñoσ░Å.jpg
- T6055_469/T6085-0373_τ╝⌐σ░Åσñoσ░Å.jpg
- T6055_469/T6085-0115_τ╝⌐σ░Åσñoσ░Å.jpg
- T6055_469/T6085-0114_τ╝⌐σ░Åσñoσ░Å.jpg
- T6055_469/T6085-0372_τ╝⌐σ░Åσñoσ░Å.jpg
- T6055_469/T6085-0054_τ╝⌐σ░Åσñoσ░Å.jpg
- T6055_469/T6085-0232_τ╝⌐σ░Åσñoσ░Å.jpg
- T6055_469/T6085-0233_τ╝⌐σ░Åσñoσ░Å.jpg
- T6055_469/T6085-0055_τ╝⌐σ░Åσñoσ░Å.jpg
- T6055_469/.DS_Store
- __MACOSX/
- __MACOSX/T6055_469/
- __MACOSX/T6055_469/._.DS_Store
- T6055_469/T6085-0408_τ╝⌐σ░Åσñoσ░Å.jpg
- T6055_469/T6085-0409_τ╝⌐σ░Åσñoσ░Å.jpg
- T6055_469/T6085-0245_τ╝⌐σ░Åσñoσ░Å.jpg
- T6055_469/T6085-0023_τ╝⌐σ░Åσñoσ░Å.jpg
- T6055_469/T6085-0022_τ╝⌐σ░Åσñoσ░Å.jpg
- T6055_469/T6085-0244_τ╝⌐σ░Åσñoσ░Å.jpg
- T6055_469/T6085-0396_τ╝⌐σ░Åσñoσ░Å.jpg
- T6055_469/T6085-0397_τ╝⌐σ░Åσñoσ░Å.jpg
- T6055_469/T6085-0436_τ╝⌐σ░Åσñoσ░Å.jpg
- T6055_469/T6085-0437_τ╝⌐σ░Åσñoσ░Å.jpg
- T6055_469/T6085-0162_τ╝⌐σ░Åσñoσ░Å.jpg
- T6055_469/T6085-0304_τ╝⌐σ░Åσñoσ░Å.jpg
- T6055_469/T6085-0305_τ╝⌐σ░Åσñoσ░Å.jpg
- T6055_469/T6085-0163_τ╝⌐σ░Åσñoσ░Å.jpg
- T6055_469/T6085-0402_τ╝⌐σ░Åσñoσ░Å.jpg
- T6055_469/T6085-0403_τ╝⌐σ░Åσñoσ░Å.jpg
- T6055_469/T6085-0156_τ╝⌐σ░Åσñoσ░Å.jpg
- T6055_469/T6085-0330_τ╝⌐σ░Åσñoσ░Å.jpg
- T6055_469/T6085-0331_τ╝⌐σ░Åσñoσ░Å.jpg
- T6055_469/T6085-0157_τ╝⌐σ░Åσñoσ░Å.jpg
- T6055_469/T6085-0238_τ╝⌐σ░Åσñoσ░Å.jpg
- T6055_469/T6085-0239_τ╝⌐σ░Åσñoσ░Å.jpg
- T6055_469/T6085-0379_τ╝⌐σ░Åσñoσ░Å.jpg
- T6055_469/T6085-0378_τ╝⌐σ░Åσñoσ░Å.jpg
- T6055_469/T6085-0085_τ╝⌐σ░Åσñoσ░Å.jpg
- T6055_469/T6085-0084_τ╝⌐σ░Åσñoσ░Å.jpg
- T6055_469/T6085-0271_τ╝⌐σ░Åσñoσ░Å.jpg
- T6055_469/T6085-0017_τ╝⌐σ░Åσñoσ░Å.jpg
- T6055_469/T6085-0016_τ╝⌐σ░Åσñoσ░Å.jpg
- T6055_469/T6085-0270_τ╝⌐σ░Åσñoσ░Å.jpg
- T6055_469/T6085-0168_τ╝⌐σ░Åσñoσ░Å.jpg
- T6055_469/T6085-0169_τ╝⌐σ░Åσñoσ░Å.jpg
- T6055_469/T6085-0294_τ╝⌐σ░Åσñoσ░Å.jpg
- T6055_469/T6085-0295_τ╝⌐σ░Åσñoσ░Å.jpg
- T6055_469/T6085-0060_τ╝⌐σ░Åσñoσ░Å.jpg
- T6055_469/T6085-0206_τ╝⌐σ░Åσñoσ░Å.jpg
- T6055_469/T6085-0207_τ╝⌐σ░Åσñoσ░Å.jpg
- T6055_469/T6085-0061_τ╝⌐σ░Åσñoσ░Å.jpg
- T6055_469/T6085-0475_τ╝⌐σ░Åσñoσ░Å.jpg
- T6055_469/T6085-0474_τ╝⌐σ░Åσñoσ░Å.jpg
- T6055_469/T6085-0347_τ╝⌐σ░Åσñoσ░Å.jpg
- T6055_469/T6085-0121_τ╝⌐σ░Åσñoσ░Å.jpg
- T6055_469/T6085-0120_τ╝⌐σ░Åσñoσ░Å.jpg
- T6055_469/T6085-0346_τ╝⌐σ░Åσñoσ░Å.jpg
- T6055_469/T6085-0029_τ╝⌐σ░Åσñoσ░Å.jpg
- T6055_469/T6085-0028_τ╝⌐σ░Åσñoσ░Å.jpg
- T6055_469/T6085-0446_τ╝⌐σ░Åσñoσ░Å.jpg
- T6055_469/T6085-0447_τ╝⌐σ░Åσñoσ░Å.jpg
- T6055_469/T6085-0088_τ╝⌐σ░Åσñoσ░Å.jpg
- T6055_469/T6085-0089_τ╝⌐σ░Åσñoσ░Å.jpg
- T6055_469/T6085-0112_τ╝⌐σ░Åσñoσ░Å.jpg
- T6055_469/T6085-0374_τ╝⌐σ░Åσñoσ░Å.jpg
- T6055_469/T6085-0375_τ╝⌐σ░Åσñoσ░Å.jpg
- T6055_469/T6085-0113_τ╝⌐σ░Åσñoσ░Å.jpg
- T6055_469/T6085-0180_τ╝⌐σ░Åσñoσ░Å.jpg
- T6055_469/T6085-0181_τ╝⌐σ░Åσñoσ░Å.jpg
- T6055_469/T6085-0235_τ╝⌐σ░Åσñoσ░Å.jpg
- T6055_469/T6085-0053_τ╝⌐σ░Åσñoσ░Å.jpg
- T6055_469/T6085-0052_τ╝⌐σ░Åσñoσ░Å.jpg
- T6055_469/T6085-0234_τ╝⌐σ░Åσñoσ░Å.jpg
- T6055_469/T6085-329_τ╝⌐σ░Åσñoσ░Å.jpg
- T6055_469/T6085-0478_τ╝⌐σ░Åσñoσ░Å.jpg
- T6055_469/T6085-0479_τ╝⌐σ░Åσñoσ░Å.jpg
- T6055_469/T6085-0024_τ╝⌐σ░Åσñoσ░Å.jpg
- T6055_469/T6085-0242_τ╝⌐σ░Åσñoσ░Å.jpg
- T6055_469/T6085-0243_τ╝⌐σ░Åσñoσ░Å.jpg
- T6055_469/T6085-0025_τ╝⌐σ░Åσñoσ░Å.jpg
- T6055_469/T6085-0431_τ╝⌐σ░Åσñoσ░Å.jpg
- T6055_469/T6085-0430_τ╝⌐σ░Åσñoσ░Å.jpg
- T6055_469/T6085-0299_τ╝⌐σ░Åσñoσ░Å.jpg
- T6055_469/T6085-0298_τ╝⌐σ░Åσñoσ░Å.jpg
- T6055_469/T6085-0303_τ╝⌐σ░Åσñoσ░Å.jpg
- T6055_469/T6085-0165_τ╝⌐σ░Åσñoσ░Å.jpg
- T6055_469/T6085-0164_τ╝⌐σ░Åσñoσ░Å.jpg
- T6055_469/T6085-0302_τ╝⌐σ░Åσñoσ░Å.jpg
- T6055_469/T6085-0391_τ╝⌐σ░Åσñoσ░Å.jpg
- T6055_469/T6085-0390_τ╝⌐σ░Åσñoσ░Å.jpg
- T6055_469/T6085-0059_τ╝⌐σ░Åσñoσ░Å.jpg
- T6055_469/T6085-0058_τ╝⌐σ░Åσñoσ░Å.jpg
- T6055_469/T6085-0405_τ╝⌐σ░Åσñoσ░Å.jpg
- T6055_469/T6085-0404_τ╝⌐σ░Åσñoσ░Å.jpg
- T6055_469/T6085-0337_τ╝⌐σ░Åσñoσ░Å.jpg
- T6055_469/T6085-0151_τ╝⌐σ░Åσñoσ░Å.jpg
- T6055_469/T6085-0150_τ╝⌐σ░Åσñoσ░Å.jpg
- T6055_469/T6085-0336_τ╝⌐σ░Åσñoσ░Å.jpg
- T6055_469/T6085-0276_τ╝⌐σ░Åσñoσ░Å.jpg
- T6055_469/T6085-0277_τ╝⌐σ░Åσñoσ░Å.jpg
- T6055_469/T6085-0118_τ╝⌐σ░Åσñoσ░Å.jpg
- T6055_469/T6085-0119_τ╝⌐σ░Åσñoσ░Å.jpg
- T6055_469/T6085-0082_τ╝⌐σ░Åσñoσ░Å.jpg
- T6055_469/T6085-0083_τ╝⌐σ░Åσñoσ░Å.jpg
- T6055_469/T6085-0201_τ╝⌐σ░Åσñoσ░Å.jpg
- T6055_469/T6085-0067_τ╝⌐σ░Åσñoσ░Å.jpg
- T6055_469/T6085-0066_τ╝⌐σ░Åσñoσ░Å.jpg
- T6055_469/T6085-0200_τ╝⌐σ░Åσñoσ░Å.jpg
- T6055_469/T6085-0309_τ╝⌐σ░Åσñoσ░Å.jpg
- T6055_469/T6085-0308_τ╝⌐σ░Åσñoσ░Å.jpg
- T6055_469/T6085-0293_τ╝⌐σ░Åσñoσ░Å.jpg
- T6055_469/T6085-0292_τ╝⌐σ░Åσñoσ░Å.jpg
- T6055_469/T6085-0248_τ╝⌐σ░Åσñoσ░Å.jpg
- T6055_469/T6085-0249_τ╝⌐σ░Åσñoσ░Å.jpg
- T6055_469/T6085-0472_τ╝⌐σ░Åσñoσ░Å.jpg
- T6055_469/T6085-0473_τ╝⌐σ░Åσñoσ░Å.jpg
- T6055_469/T6085-0126_τ╝⌐σ░Åσñoσ░Å.jpg
- T6055_469/T6085-0340_τ╝⌐σ░Åσñoσ░Å.jpg
- T6055_469/T6085-0341_τ╝⌐σ░Åσñoσ░Å.jpg
- T6055_469/T6085-0127_τ╝⌐σ░Åσñoσ░Å.jpg
- T6055_469/T6085-0222_τ╝⌐σ░Åσñoσ░Å.jpg
- T6055_469/T6085-0044_τ╝⌐σ░Åσñoσ░Å.jpg
- T6055_469/T6085-0045_τ╝⌐σ░Åσñoσ░Å.jpg
- T6055_469/T6085-0223_τ╝⌐σ░Åσñoσ░Å.jpg
- T6055_469/T6085-0418_τ╝⌐σ░Åσñoσ░Å.jpg
- T6055_469/T6085-0419_τ╝⌐σ░Åσñoσ░Å.jpg
- T6055_469/T6085-0197_τ╝⌐σ░Åσñoσ░Å.jpg
- T6055_469/T6085-0196_τ╝⌐σ░Åσñoσ░Å.jpg
- T6055_469/T6085-0451_τ╝⌐σ░Åσñoσ░Å.jpg
- T6055_469/T6085-0450_τ╝⌐σ░Åσñoσ░Å.jpg
- T6055_469/T6085-0105_τ╝⌐σ░Åσñoσ░Å.jpg
- T6055_469/T6085-0363_τ╝⌐σ░Åσñoσ░Å.jpg
- T6055_469/T6085-0362_τ╝⌐σ░Åσñoσ░Å.jpg
- T6055_469/T6085-0104_τ╝⌐σ░Åσñoσ░Å.jpg
- T6055_469/T6085-0386_τ╝⌐σ░Åσñoσ░Å.jpg
- T6055_469/T6085-0387_τ╝⌐σ░Åσñoσ░Å.jpg
- T6055_469/T6085-0426_τ╝⌐σ░Åσñoσ░Å.jpg
- T6055_469/T6085-0427_τ╝⌐σ░Åσñoσ░Å.jpg
- T6055_469/T6085-0314_τ╝⌐σ░Åσñoσ░Å.jpg
- T6055_469/T6085-0172_τ╝⌐σ░Åσñoσ░Å.jpg
- T6055_469/T6085-0173_τ╝⌐σ░Åσñoσ░Å.jpg
- T6055_469/T6085-0315_τ╝⌐σ░Åσñoσ░Å.jpg
- T6055_469/T6085-0033_τ╝⌐σ░Åσñoσ░Å.jpg
- T6055_469/T6085-0255_τ╝⌐σ░Åσñoσ░Å.jpg
- T6055_469/T6085-0254_τ╝⌐σ░Åσñoσ░Å.jpg
- T6055_469/T6085-0032_τ╝⌐σ░Åσñoσ░Å.jpg
- T6055_469/T6085-0369_τ╝⌐σ░Åσñoσ░Å.jpg
- T6055_469/T6085-0368_τ╝⌐σ░Åσñoσ░Å.jpg
- T6055_469/T6085-0095_τ╝⌐σ░Åσñoσ░Å.jpg
- T6055_469/T6085-0094_τ╝⌐σ░Åσñoσ░Å.jpg
- T6055_469/T6085-0261_τ╝⌐σ░Åσñoσ░Å.jpg
- T6055_469/T6085-0260_τ╝⌐σ░Åσñoσ░Å.jpg
- T6055_469/T6085-0412_τ╝⌐σ░Åσñoσ░Å.jpg
- T6055_469/T6085-0413_τ╝⌐σ░Åσñoσ░Å.jpg
- T6055_469/T6085-0320_τ╝⌐σ░Åσñoσ░Å.jpg
- T6055_469/T6085-0146_τ╝⌐σ░Åσñoσ░Å.jpg
- T6055_469/T6085-0147_τ╝⌐σ░Åσñoσ░Å.jpg
- T6055_469/T6085-0321_τ╝⌐σ░Åσñoσ░Å.jpg
- T6055_469/T6085-0480_τ╝⌐σ░Åσñoσ░Å.jpg
- T6055_469/T6085-0481_τ╝⌐σ░Åσñoσ░Å.jpg
- T6055_469/T6085-0228_τ╝⌐σ░Åσñoσ░Å.jpg
- T6055_469/T6085-0229_τ╝⌐σ░Åσñoσ░Å.jpg
- T6055_469/T6085-0465_τ╝⌐σ░Åσñoσ░Å.jpg
- T6055_469/T6085-0464_τ╝⌐σ░Åσñoσ░Å.jpg
- T6055_469/T6085-0131_τ╝⌐σ░Åσñoσ░Å.jpg
- T6055_469/T6085-0357_τ╝⌐σ░Åσñoσ░Å.jpg
- T6055_469/T6085-0356_τ╝⌐σ░Åσñoσ░Å.jpg
- T6055_469/T6085-0130_τ╝⌐σ░Åσñoσ░Å.jpg
- T6055_469/T6085-0039_τ╝⌐σ░Åσñoσ░Å.jpg
- T6055_469/T6085-0038_τ╝⌐σ░Åσñoσ░Å.jpg
- T6055_469/T6085-0178_τ╝⌐σ░Åσñoσ░Å.jpg
- T6055_469/T6085-0179_τ╝⌐σ░Åσñoσ░Å.jpg
- T6055_469/T6085-0284_τ╝⌐σ░Åσñoσ░Å.jpg
- T6055_469/T6085-0285_τ╝⌐σ░Åσñoσ░Å.jpg
- T6055_469/T6085-0216_τ╝⌐σ░Åσñoσ░Å.jpg
- T6055_469/T6085-0070_τ╝⌐σ░Åσñoσ░Å.jpg
- T6055_469/T6085-0071_τ╝⌐σ░Åσñoσ░Å.jpg
- T6055_469/T6085-0217_τ╝⌐σ░Åσñoσ░Å.jpg
- T6055_469/T6085-0155_τ╝⌐σ░Åσñoσ░Å.jpg
- T6055_469/T6085-0333_τ╝⌐σ░Åσñoσ░Å.jpg
- T6055_469/T6085-0332_τ╝⌐σ░Åσñoσ░Å.jpg
- T6055_469/T6085-0154_τ╝⌐σ░Åσñoσ░Å.jpg
- T6055_469/T6085-0401_τ╝⌐σ░Åσñoσ░Å.jpg
- T6055_469/T6085-0400_τ╝⌐σ░Åσñoσ░Å.jpg
- T6055_469/T6085-0448_τ╝⌐σ░Åσñoσ░Å.jpg
- T6055_469/T6085-0449_τ╝⌐σ░Åσñoσ░Å.jpg
- T6055_469/T6085-0086_τ╝⌐σ░Åσñoσ░Å.jpg
- T6055_469/T6085-0087_τ╝⌐σ░Åσñoσ░Å.jpg
- T6055_469/T6085-0272_τ╝⌐σ░Åσñoσ░Å.jpg
- T6055_469/T6085-0273_τ╝⌐σ░Åσñoσ░Å.jpg
- T6055_469/T6085-0297_τ╝⌐σ░Åσñoσ░Å.jpg
- T6055_469/T6085-0296_τ╝⌐σ░Åσñoσ░Å.jpg
- T6055_469/T6085-0063_τ╝⌐σ░Åσñoσ░Å.jpg
- T6055_469/T6085-0205_τ╝⌐σ░Åσñoσ░Å.jpg
- T6055_469/T6085-0204_τ╝⌐σ░Åσñoσ░Å.jpg
- T6055_469/T6085-0062_τ╝⌐σ░Åσñoσ░Å.jpg
- T6055_469/T6085-0344_τ╝⌐σ░Åσñoσ░Å.jpg
- T6055_469/T6085-0122_τ╝⌐σ░Åσñoσ░Å.jpg
- T6055_469/T6085-0123_τ╝⌐σ░Åσñoσ░Å.jpg
- T6055_469/T6085-0345_τ╝⌐σ░Åσñoσ░Å.jpg
- T6055_469/T6085-0476_τ╝⌐σ░Åσñoσ░Å.jpg
- T6055_469/T6085-0477_τ╝⌐σ░Åσñoσ░Å.jpg
- T6055_469/T6085-0278_τ╝⌐σ░Åσñoσ░Å.jpg
- T6055_469/T6085-0279_τ╝⌐σ░Åσñoσ░Å.jpg
- T6055_469/T6085-0184_τ╝⌐σ░Åσñoσ░Å.jpg
- T6055_469/T6085-0185_τ╝⌐σ░Åσñoσ░Å.jpg
- T6055_469/T6085-0370_τ╝⌐σ░Åσñoσ░Å.jpg
- T6055_469/T6085-0116_τ╝⌐σ░Åσñoσ░Å.jpg
- T6055_469/T6085-0117_τ╝⌐σ░Åσñoσ░Å.jpg
- T6055_469/T6085-0371_τ╝⌐σ░Åσñoσ░Å.jpg
- T6055_469/T6085-0442_τ╝⌐σ░Åσñoσ░Å.jpg
- T6055_469/T6085-0443_τ╝⌐σ░Åσñoσ░Å.jpg
- T6055_469/T6085-0057_τ╝⌐σ░Åσñoσ░Å.jpg
- T6055_469/T6085-0231_τ╝⌐σ░Åσñoσ░Å.jpg
- T6055_469/T6085-0230_τ╝⌐σ░Åσñoσ░Å.jpg
- T6055_469/T6085-0056_τ╝⌐σ░Åσñoσ░Å.jpg
- T6055_469/T6085-0339_τ╝⌐σ░Åσñoσ░Å.jpg
- T6055_469/T6085-0338_τ╝⌐σ░Åσñoσ░Å.jpg
- T6055_469/T6085-0246_τ╝⌐σ░Åσñoσ░Å.jpg
- T6055_469/T6085-0020_τ╝⌐σ░Åσñoσ░Å.jpg
- T6055_469/T6085-0021_τ╝⌐σ░Åσñoσ░Å.jpg
- T6055_469/T6085-0247_τ╝⌐σ░Åσñoσ░Å.jpg
- T6055_469/T6085-0128_τ╝⌐σ░Åσñoσ░Å.jpg
- T6055_469/T6085-0129_τ╝⌐σ░Åσñoσ░Å.jpg
- T6055_469/T6085-0069_τ╝⌐σ░Åσñoσ░Å.jpg
- T6055_469/T6085-0068_τ╝⌐σ░Åσñoσ░Å.jpg
- T6055_469/T6085-0395_τ╝⌐σ░Åσñoσ░Å.jpg
- T6055_469/T6085-0394_τ╝⌐σ░Åσñoσ░Å.jpg
- T6055_469/T6085-0161_τ╝⌐σ░Åσñoσ░Å.jpg
- T6055_469/T6085-0307_τ╝⌐σ░Åσñoσ░Å.jpg
- T6055_469/T6085-0306_τ╝⌐σ░Åσñoσ░Å.jpg
- T6055_469/T6085-0160_τ╝⌐σ░Åσñoσ░Å.jpg
- T6055_469/T6085-0435_τ╝⌐σ░Åσñoσ░Å.jpg
- T6055_469/T6085-0434_τ╝⌐σ░Åσñoσ░Å.jpg
- T6055_469/T6085-0199_τ╝⌐σ░Åσñoσ░Å.jpg
- T6055_469/T6085-0198_τ╝⌐σ░Åσñoσ░Å.jpg
[truncated: 174 more entries]
